# Supplementary material for: Identification of new loci involved in the host susceptibility to Salmonella Typhimurium in collaborative cross mice
Source: BMC Genomics. 2018 Apr 27;19:303. doi: 10.1186/s12864-018-4667-0 (PMC5923191; doi:10.1186/s12864-018-4667-0)
Supplement: Supplementary file 1 — Table S1. Individual organ bacterial loads at day 4 post-infection with Salmonella Typhimurium. Individual values for each animal tested are given: animal number (N), strain, alias (collected from UNC Systems Genetics), sex (Females | Males), spleen bacterial load as log10 p-value of CFUs per gram of spleen (log10.CFUs.g.Spleen), liver bacterial load as log10 p-value of CFUs per gram of liver (log10.CFUs.g.Liver) and experiment. NA: missing value. (XLSX 13 kb) [file 12864_2018_4667_MOESM1_ESM.xlsx]

## Sheet: Table S1
Table S1. Individual organ bacterial loads at day 4 post-infection with Salmonella Typhimurium
Strain	Total Animals (Males | Females)	Experiments
C57BL/6J	25 | 28	A, B, C, D, E, F, G, H, I, J, K, L, M, N, O, P, Q, R
129S2/SvPasCrl	25 | 5	B, D, E, F, H, I, J, K,L,M,N,R
CC001	3 | 2	H, L
CC002	2 | 5	A, B
CC003	2 | 0	G, I
CC004	1 | 4	G, L
CC005	1 | 2	G, M
CC006	3 | 3	B, E
CC007	3 | 3	E
CC009	1 | 2	F, M
CC011	3 | 0	F
CC012	3 | 3	F
CC017	1 | 0	N
CC018	6 | 0	F
CC019	5 | 7	A, B
CC021	2 | 0	R
CC024	2 | 0	R
CC027	2 | 1	M, N
CC035	2 | 0	M
CC037	3 | 2	B
CC039	2 | 1	C
CC040	2 | 3	D
CC041	7 | 3	A, B
CC042	5 | 0	K, O
CC045	1 | 1	R
CC046	6 | 0	P, Q
CC049	1 | 0	J
CC051	3 | 3	A
CC052	4 | 0	Q
CC055	4 | 0	G, J, K
CC059	1 | 3	D
CC061	2 | 3	M, N
CC065	0 | 2	M
CC068	3 | 3	D, E
CC070	2 | 0	G, I
CC071	2 | 0	I, M
CC072	2 | 0	I
Total CC	148
Individual values for each animal tested are given: animal number (N), strain, alias (collected from UNC Systems Genetics), sex (Females | Males), spleen bacterial load as log10 p-value of CFUs per gram of spleen (log10.CFUs.g.Spleen), liver bacterial load as log10 p-value of CFUs per gram of liver (log10.CFUs.g.Liver) and experiment. NA: missing value.
