# Supplementary material for: Identification of new loci involved in the host susceptibility to Salmonella Typhimurium in collaborative cross mice
Source: BMC Genomics. 2018 Apr 27;19:303. doi: 10.1186/s12864-018-4667-0 (PMC5923191; doi:10.1186/s12864-018-4667-0)
Supplement: Supplementary file 6 — Table S2. Genes remaining in Stls1 interval post merge analysis. Gene symbol, start and end positions, name, high merged SNPs, expression in immune cell, cell-type major expression and Gene Ontology (GO) terms are given. Gene positions (build mm9), names as well as GO terms were collected from UCSC, MGI and ENSEMBL, while expression data were collected from Male/Female RNAseq of ImmGen. (XLSX 496 kb) [file 12864_2018_4667_MOESM6_ESM.xlsx]

## Sheet: Table S2
Table S2. Genes remaining in Stls1 interval post merge analysis
Symbol	Start	End	Name	High merged SNPs	Expression in immune cell	Major expression	GO Term
Ankrd10	11611583	11635754	ankyrin repeat domain 10		yes	all cell type	canonical Wnt signaling pathway
Arhgef10	14911717	15001085	Rho guanine nucleotide exchange factor (GEF) 10		yes	all cell type	Rho protein signal transduction, centrosome duplication, mitotic spindle assembly, myelination in peripheral nervous system, stress fiber assembly
Arhgef7	11728105	11835217	Rho guanine nucleotide exchange factor (GEF7)		yes	all cell type	hematopoietic progenitor cell differentiation, Rho protein signal transduction, GTP binding, fibroblast migration, nervous system development and apoptotic process
Atp11a	12757016	12868728	ATPase, class VI, type 11A	nearby	yes	Neutrophils	lipid, phospholipid transport
Cars2	11514017	11550771	cysteinyl-tRNA synthetase 2 (mitochondrial)(putative)		yes	all cell type	tRNA aminoacylation
Champ1	13869641	13881639	chromosome alignment maintaining phosphoprotein 1		yes	all cell type	protein localization to kinetochore
Cln8	14888536	14901719	ceroid-lipofuscinosis, neuronal 8		yes	Macrophages, Dendritic cell	lysosome organization, apoptotic process, cytoskeleton organisation, visual perception
Col4a2	11312829	11449287	collagen, type IV, alpha 2		yes	TCR gd	transcription, DNA-templated
Coprs	13884788	13890271	coordinator of PRMT5, differentiation stimulator		yes		transcription, DNA-templated
Cul4a	13105721	13147939	cullin 4A	nearby	yes	Macrophages	hemopoiesis, DNA repair
Dcun1d2	13255963	13288126	DCN1, defective in cullin neddylation 1, domain containing 2	nearby	yes	all cell type	protein neddylation, ubiquitin-protein transferase activity
Erich1	14027565	14090327	glutamate rich 1		yes	all cell type	unknown
F7	13026034	13035809	coagulation factor VII	nearby	yes	Neutrophils	coagulation, hemostasis, leukocyte chemotaxis
Fbxo25	13907806	13940521	F-box protein 25		yes	NK cell	protein ubiquitination
Gas6	13465374	13494535	growth arrest specific 6	nearby	yes	TCR gd	B cell chemotaxis, interleukin-1 and 6 secretion, natural killer cell differentiation, apoptotic process
Ing1	11555855	11563250	inhibitor of growth family, member 1		yes	Neutrophils	cell cycle and cell death
Kbtbd11	15011025	15033332	kelch repeat and BTB (POZ) domain containing 11		yes	CD4+ T cell	protein ubiquitination
Lamp1	13159135	13175338	lysosomal-associated membrane protein 1	nearby	yes	Macrophages	autophagy, regulation of NK cell degranulation
Mcf2l	12873827	13020509	mcf.2 transforming sequence-like	in	yes	Neutrophils	Rho protein signal transduction
Naxd	11497506	11513286	carbohydrate kinase domain containing		yes	Macrophages, Neutrophils	unknown
Pcid2	13077525	13105343	PCI domain containing 2	in	yes	all cell type	B cell differentiation, spleen development, apoptosis
Rab20	11453977	11478499	RAB20, member RAS oncogene family		yes	Neutrophils	phagosome-lysosome fusion
Tdrp	13952008	13974777	testis development related protein		yes	CD4+, CD8+ T cells	spermatogenesis
Tfdp1	13338751	13377702	transcription factor Dp 1	nearby	yes	Neutrophils	cell cycle, transcription
Tmco3	13288013	13322924	transmembrane and coiled-coil domains 3	nearby	yes	Neutrophils	ion and cation transport
Tubgcp3	12614277	12672100	tubulin, gamma complex associated protein 3	nearby	yes	all cell type	meiotic cell cycle, microtubule cytoskeleton organization
1700016D06Rik	11654924	11678750	RIKEN cDNA 1700016D06 gene	nearby	no
Adprhl1	13235662	13254162	ADP-ribosylhydrolase like 1	nearby	no
Atp4b	13386209	13396778	ATPase, H+/K+ exchanging, beta polypeptide	nearby	no
BB014433	15041447	15046069	expressed sequence BB014433		no
Csmd1	15892545	17535385	CUB and Sushi multiple domains 1		no
Dlgap2	14095875	14847686	discs, large (Drosophila) homolog-associated protein 2	in	no
F10	13037308	13056216	coagulation factor X	nearby	no
Gm15348	12706944	12719127	predicted gene 15348		no
Gm5607	12385771	12436732	predicted gene 5607	nearby	no
Grk1	13405081	13421949	G protein-coupled receptor kinase 1	in	no
Grtp1	13176869	13200624	GH regulated TBC protein 1	nearby	no
Myom2	15057653	15133419	myomesin 2		no
Proz	13060908	13075006	protein Z, vitamin K-dependent plasma glycoprotein	nearby	no
Sox1	12395519	12399555	SRY (sex determining region Y)-box 1		no
Tex29	11840521	11855761	testis expressed 29		no
Tmem255b	13435459	13461451	transmembrane protein 255B	nearby	no
4931415C17Rik	12672186	12679229	RIKEN cDNA 4931415C17 gene	nearby	unknown
E230013L22Rik	11477929	11480241	RIKEN cDNA E230013L22 gene		unknown
Gm10699	14090461	14092590	predicted gene 10699	nearby	unknown
Gm15347	12860358	12877344	predicted gene 15347	nearby	unknown
Gm15350	12828335	12833865	predicted gene 15350	nearby	unknown
Gm15351	12899146	12915758	predicted gene 15351	nearby	unknown
Gm15352	13021941	13022210	predicted gene 15352	nearby	unknown
Gm15353	12879878	12883726	predicted gene 15353	nearby	unknown
Gm15678	15100329	15101350	predicted gene 15678		unknown
Gm15875	11838978	11840400	predicted gene 15875		unknown
Gm16347	16433175	16437040	predicted gene 16347		unknown
Gm17022	13086517	13087428	predicted gene 17022	nearby	unknown
Gm17023	13076077	13082740	predicted gene 17023	nearby	unknown
Gm3160	14136310	14136916	predicted pseudogene 3160		unknown
Gm6524	11692982	11694514	predicted gene 6524		unknown
Gm7676	13896311	13896631	predicted gene 7676	nearby	unknown
Mir1968	13189031	13189098	microRNA 1968		unknown
Spaca7	12573049	12600738	sperm acrosome associated 7	nearby	unknown
Gene symbol, start and end positions, name, high merged SNPs, expression in immune cell, cell-type major expression and Gene Ontology (GO) terms are given. Gene positions (build mm9), names as well as GO terms were collected from UCSC, MGI and ENSEMBL, while expression data were collected from Male/Female RNAseq of ImmGen.
