# Supplementary material for: Identification of new loci involved in the host susceptibility to Salmonella Typhimurium in collaborative cross mice
Source: BMC Genomics. 2018 Apr 27;19:303. doi: 10.1186/s12864-018-4667-0 (PMC5923191; doi:10.1186/s12864-018-4667-0)
Supplement: Supplementary file 7 — Table S3. Genes remaining in Stls2 interval post merge analysis. Gene symbol, start and end positions, name, high merged SNPs, expression in immune cell, cell-type major expression and Gene Ontology (GO) terms are given. Gene positions (build mm9), names as well as GO terms were collected from UCSC, MGI and ENSEMBL, while expression data were collected from Male/Female RNAseq of ImmGen. (XLSX 492 kb) [file 12864_2018_4667_MOESM7_ESM.xlsx]

## Sheet: Table S3
Table S3. Genes remaining in Stls2 interval post merge analysis
Symbol	Start	End	Name	High merged SNPs	Expression in immune cell	Major expression	GO Term
Ascc3	50312475	50571008	activating signal cointegrator 1 complex subunit 3		yes	All cell type	DNA repair
Cep85l	53016060	53068936	centrosomal protein 85-like		yes	Macrophages, Neutrophils
Man1a	53625839	53795602	mannosidase 1, alpha		yes	Macrophages	protein glycosylation
Pln	53057492	53065805	phospholamban	nearby	yes	Neutrophils
Dcbld1	51953425	52041183	discoidin, CUB and LCCL domain containing 1	in	no
Grik2	48819269	49508560	glutamate receptor, ionotropic, kainate 2 (beta 2)		no
Ros1	51765732	51915050	Ros1 proto-oncogene	nearby	no
Sim1	50615457	50708958	single-minded homolog 1 (Drosophila)		no
Slc35f1	52410307	52831428	solute carrier family 35, member F1	nearby	no
Vgll2	51742492	51748277	vestigial like family member 2	nearby	no
Gm10942	53061552	53061811	predicted gene 10942	nearby	unknown
Gene symbol, start and end positions, name, high merged SNPs, expression in immune cell, cell-type major expression and Gene Ontology (GO) terms are given. Gene positions (build mm9), names as well as GO terms were collected from UCSC, MGI and ENSEMBL, while expression data were collected from Male/Female RNAseq of ImmGen.
